# Supplementary material for: LAMP1/2 as potential diagnostic and prognostic marker for brain lower grade glioma: A review
Source: Medicine (Baltimore). 2023 Aug 18;102(33):e34604. doi: 10.1097/MD.0000000000034604 (PMC10443750; doi:10.1097/MD.0000000000034604)
Supplement: Supplementary file 1 [file medi-102-e34604-s001.xlsx]

## Sheet: LAMP1_data_table
gene_a	chr_a	start_a	end_a	gene_b	chr_b	start_b	end_b	adj_logged_pvalue
LAMP1	13	113951469	113977741	VAMP3	1	7831329	7841492	32.4
LAMP1	13	113951469	113977741	PEPD	19	33877855	34012799	29.7
LAMP1	13	113951469	113977741	SPATS2	12	49760688	49921207	26.4
CTNNA1	5	138089107	138270723	LAMP1	13	113951469	113977741	26.4
LAMP1	13	113951469	113977741	PMP22	17	15133096	15168644	25.7
LAMP1	13	113951469	113977741	SS18L1	20	60718822	60757566	25.5
CERS2	1	150937649	150947479	LAMP1	13	113951469	113977741	25.4
DNAJC3	13	96329393	96447243	LAMP1	13	113951469	113977741	25.3
LAMP1	13	113951469	113977741	MAST1	19	12949259	12985766	24.7
FUCA2	6	143815949	143833020	LAMP1	13	113951469	113977741	24.6
LAMP1	13	113951469	113977741	RNF130	5	179382474	179499109	24.5
FAM216A	12	110906229	110928192	LAMP1	13	113951469	113977741	24.3
LAMP1	13	113951469	113977741	NPC2	14	74946643	74960084	23.9
LAMP1	13	113951469	113977741	MAGT1	X	77081862	77151065	23
LAMP1	13	113951469	113977741	TNFRSF1A	12	6437923	6451283	22.4
KIF13B	8	28924795	29120610	LAMP1	13	113951469	113977741	22.3
ARHGEF11	1	156904632	157015162	LAMP1	13	113951469	113977741	21.8
LAMP1	13	113951469	113977741	RHOG	11	3848208	3862213	21.3
LAMP1	13	113951469	113977741	SPIRE2	16	89894907	89937727	21.1
COPZ2	17	46103533	46115152	LAMP1	13	113951469	113977741	21
LAMP1	13	113951469	113977741	SYPL1	7	105730952	105753057	21.1
LAMP1	13	113951469	113977741	SMPD3	16	68392230	68482409	21
GM2A	5	150632613	150649953	LAMP1	13	113951469	113977741	20.5
LAMP1	13	113951469	113977741	PIGT	20	44044707	44054884	20.4
C17ORF69	17	43716341	43723595	LAMP1	13	113951469	113977741	20.5
FTL	19	49468566	49470136	LAMP1	13	113951469	113977741	20.4
LAMP1	13	113951469	113977741	SFT2D1	6	166733517	166755991	20.1
LAMP1	13	113951469	113977741	RAP1B	12	69004619	69054385	20.1
LAMP1	13	113951469	113977741	ZBTB7B	1	154975106	154991001	20
LAMP1	13	113951469	113977741	TMED10	14	75598171	75643349	20

## Sheet: LAMP2_data_table
gene_a	chr_a	start_a	end_a	gene_b	chr_b	start_b	end_b	adj_logged_pvalue
PRKY	Y	7142013	7249588	LAMP2 cg18307604	X	119603221		48.3
KDM5D	Y	21867301	21906825	LAMP2 cg18307604	X	119603221		45.5
KDM5D	Y	21867301	21906825	LAMP2 cg14854487	X	119603098		43.2
UTY	Y	15346461	15592550	LAMP2 cg18307604	X	119603221		43
PRKY	Y	7142013	7249588	LAMP2 cg14854487	X	119603098		42.5
USP9Y	Y	14813160	14972768	LAMP2 cg18307604	X	119603221		42
USP9Y	Y	14813160	14972768	LAMP2 cg14854487	X	119603098		41.4
XIST	X	73040495	73072588	LAMP2 cg14854487	X	119603098		40.9
TMSB4Y	Y	15815447	15817902	LAMP2 cg14854487	X	119603098		40.7
DDX3Y	Y	15016019	15032390	LAMP2 cg14854487	X	119603098		40.6
DDX3Y	Y	15016019	15032390	LAMP2 cg18307604	X	119603221		40.1
TXLNG2P	Y	21729236	21769056	LAMP2 cg14854487	X	119603098		40
KIF13B	8	28924795	29120610	LAMP2	X	119560003	119603204	40.8
TXLNG2P	Y	21729236	21769056	LAMP2 cg18307604	X	119603221		39.5
UTY	Y	15346461	15592550	LAMP2 cg14854487	X	119603098		39.1
RPS4Y1	Y	2709622	2734997	LAMP2 cg14854487	X	119603098		38.9
EIF1AY	Y	22737611	22755040	LAMP2 cg14854487	X	119603098		38.3
ZFY	Y	2803112	2850547	LAMP2 cg18307604	X	119603221		37.9
TTTY15	Y	14774298	14804153	LAMP2 cg18307604	X	119603221		37.6
NCRNA00185	Y	21034386	21040114	LAMP2 cg18307604	X	119603221		37.4
EIF1AY	Y	22737611	22755040	LAMP2 cg18307604	X	119603221		36.7
NLGN4Y	Y	16634488	16955848	LAMP2 cg14854487	X	119603098		36.4
TSIX	X	73012040	73049066	LAMP2 cg18307604	X	119603221		36.3
LAMP2	X	119560003	119603204	RNF13	3	149530475	149679925	37
TSIX	X	73012040	73049066	LAMP2 cg14854487	X	119603098		35.6
ZFY	Y	2803112	2850547	LAMP2 cg14854487	X	119603098		34.9
RPS4Y1	Y	2709622	2734997	LAMP2 cg18307604	X	119603221		34.9
TMSB4Y	Y	15815447	15817902	LAMP2 cg18307604	X	119603221		34.9
TTTY15	Y	14774298	14804153	LAMP2 cg14854487	X	119603098		34.3
NCRNA00185	Y	21034386	21040114	LAMP2 cg14854487	X	119603098		34.1
NLGN4Y	Y	16634488	16955848	LAMP2 cg18307604	X	119603221		33.6
XIST	X	73040495	73072588	LAMP2 cg18307604	X	119603221		33.6
LAMP2	X	119560003	119603204	MTUS1	8	17501303	17658426	33.2
LAMP2	X	119560003	119603204	PMP22	17	15133096	15168644	32.8
LAMP2	X	119560003	119603204	MOSPD2	X	14891527	14939459	31.2
LAMP2	X	119560003	119603204	MITF	3	69788586	70017488	30.2
ENDOD1	11	94822974	94865815	LAMP2	X	119560003	119603204	29.7
FAM134B	5	16473147	16617167	LAMP2	X	119560003	119603204	27.5
CHMP2B	3	87276413	87304698	LAMP2	X	119560003	119603204	26.3
LAMP2	X	119560003	119603204	MFAP3L	4	170907748	170947429	25.6
LAMP2	X	119560003	119603204	MAN2A1	5	109025156	109203429	23.6
LAMP2	X	119560003	119603204	SORT1	1	109852188	109940563	23
LAMP2	X	119560003	119603204	SAMD10	20	62605466	62611362	22.9
LAMP2	X	119560003	119603204	SEPP1	5	42799982	42825998	22.8
LAMP2	X	119560003	119603204	VAMP3	1	7831329	7841492	22.6
LAMP2	X	119560003	119603204	PRRG1	X	37208528	37316548	22.3
LAMP2	X	119560003	119603204	PLS3	X	114795177	114885179	22.2
C11ORF95	11	63527364	63536113	LAMP2	X	119560003	119603204	22.1
LAMP2	X	119560003	119603204	LMBRD1	6	70385641	70507049	21.9
LAMP2	X	119560003	119603204	SYPL1	7	105730952	105753057	21.7
FGD1	X	54471887	54522599	LAMP2	X	119560003	119603204	21.7
CERS2	1	150937649	150947479	LAMP2	X	119560003	119603204	21.6
LAMP2	X	119560003	119603204	MYLK	3	123331143	123603149	21.6
ABCA8	17	66863431	66951533	LAMP2	X	119560003	119603204	21.4
DOCK5	8	25042287	26230195	LAMP2	X	119560003	119603204	21.5
ARHGEF10	8	1772149	1906807	LAMP2	X	119560003	119603204	21.4
ANKRD40	17	48770551	48785270	LAMP2	X	119560003	119603204	21.4
LACC1	13	44453420	44468068	LAMP2	X	119560003	119603204	20.8
LAMP2	X	119560003	119603204	TEX2	17	62224795	62340653	20.9
LAMP2	X	119560003	119603204	OTUD7B	1	149912232	149982686	20.8
C21ORF91	21	19149721	19191703	LAMP2	X	119560003	119603204	20.5
LAMP2	X	119560003	119603204	LURAP1	1	46669006	46686928	20.4
PCDH11Y	Y	4868267	5610269	LAMP2 cg18307604	X	119603221		19.5
LAMP2	X	119560003	119603204	POC1B	12	89813497	89920039	20.2
LAMP2	X	119560003	119603204	PIK3R2	19	18264016	18288927	20.3
JPX	X	73164159	73290217	LAMP2 cg18307604	X	119603221		19
PCDH11Y	Y	4868267	5610269	LAMP2 cg14854487	X	119603098		18.5
JPX	X	73164159	73290217	LAMP2 cg14854487	X	119603098		18.3
ZFX	X	24167762	24234372	LAMP2 cg14854487	X	119603098		13

## Sheet: LAMP3_data_table
gene_a	chr_a	start_a	end_a	gene_b	chr_b	start_b	end_b	adj_logged_pvalue
HLA-DRA	6	32407619	32412826	LAMP3	3	182840003	182880667	26.2
LAMP3	3	182840003	182880667	SERPINA1	14	94843084	94857029	26.1
FCGR2A	1	161475205	161489360	LAMP3	3	182840003	182880667	25.5
GPR65	14	88471468	88481155	LAMP3	3	182840003	182880667	25.3
CD74	5	149781200	149792499	LAMP3	3	182840003	182880667	25
GAPT	5	57787330	57792185	LAMP3	3	182840003	182880667	24.6
IFI30	19	18284579	18288927	LAMP3	3	182840003	182880667	24.5
LAMP3	3	182840003	182880667	TYMP	22	50964182	50968514	24.3
HLA-DMB	6	32902406	32908847	LAMP3	3	182840003	182880667	24.2
LAMP3	3	182840003	182880667	RAC2	22	37621310	37640305	24.1
CASP8	2	202098166	202152434	LAMP3	3	182840003	182880667	23.8
HLA-DMA	6	32916391	32920899	LAMP3	3	182840003	182880667	23.8
LAMP3	3	182840003	182880667	S100A11	1	152004982	152009511	23.8
FCGR3A	1	161511551	161520413	LAMP3	3	182840003	182880667	23.7
LAMP3	3	182840003	182880667	MYO1F	19	8585674	8642331	23.7
GBP5	1	89724634	89738544	LAMP3	3	182840003	182880667	23.5
CTSS	1	150702672	150738433	LAMP3	3	182840003	182880667	23.4
LAIR1	19	54865235	54882165	LAMP3	3	182840003	182880667	23.3
DOK3	5	176928906	176937427	LAMP3	3	182840003	182880667	23.2
C1QB	1	22979682	22988029	LAMP3	3	182840003	182880667	23.1
HLA-DPA1	6	33032346	33048555	LAMP3	3	182840003	182880667	23
ARHGAP15	2	143886899	144525921	LAMP3	3	182840003	182880667	22.9
LAMP3	3	182840003	182880667	SP140L	2	231191894	231268445	22.9
CSTA	3	122044011	122060815	LAMP3	3	182840003	182880667	22.7
CIITA	16	10971055	11018840	LAMP3	3	182840003	182880667	22.6
KLHDC7B	22	50986462	50989452	LAMP3	3	182840003	182880667	22.6
HLA-DPB1	6	33043703	33057473	LAMP3	3	182840003	182880667	22.4
CASP4	11	104813594	104839325	LAMP3	3	182840003	182880667	22.4
CTSC	11	88026760	88070941	LAMP3	3	182840003	182880667	22
CLEC7A	12	10269376	10282868	LAMP3	3	182840003	182880667	22
LAMP3	3	182840003	182880667	SP100	2	231280871	231410317	22
LAMP3	3	182840003	182880667	MSR1	8	15965387	16050300	21.7
LAMP3	3	182840003	182880667	RNASE2	14	21387500	21424594	21.7
C1QA	1	22963118	22966175	LAMP3	3	182840003	182880667	21.6
LAMP3	3	182840003	182880667	PTPRC	1	198608137	198726545	21.6
LAMP3	3	182840003	182880667	TLR8	X	12924739	12941288	21.5
LAMP3	3	182840003	182880667	LILRB1	19	55128629	55149004	21.5
C1QC	1	22970118	22974603	LAMP3	3	182840003	182880667	21.4
CCR5	3	46411633	46417697	LAMP3	3	182840003	182880667	21.3
LAMP3	3	182840003	182880667	PTPN7	1	202116141	202130716	21.4
HLA-DOA	6	32971960	32977389	LAMP3	3	182840003	182880667	21.2
ELF4	X	129198895	129244688	LAMP3	3	182840003	182880667	21.2
FGL2	7	76822688	76829150	LAMP3	3	182840003	182880667	21.2
FCER1G	1	161185087	161189038	LAMP3	3	182840003	182880667	21.2
LAMP3	3	182840003	182880667	VAMP8	2	85804614	85809156	21.1
LAMP3	3	182840003	182880667	TLR2	4	154605441	154627242	21
HCLS1	3	121350246	121379791	LAMP3	3	182840003	182880667	20.8
ITGAL	16	30483983	30534506	LAMP3	3	182840003	182880667	20.7
ARHGDIB	12	15094950	15114562	LAMP3	3	182840003	182880667	20.7
CASP1	11	104896237	104972158	LAMP3	3	182840003	182880667	20.7
LAMP3	3	182840003	182880667	SASH3	X	128913892	128929176	20.6
ALOX5	10	45869629	45941563	LAMP3	3	182840003	182880667	20.5
APOBEC3G	22	39473009	39483748	LAMP3	3	182840003	182880667	20.4
LAMP3	3	182840003	182880667	RNASE6	14	21249210	21250626	20.4
LAMP3	3	182840003	182880667	NCF1	7	72639490	74203659	20.4
IL2RG	X	70327254	70331481	LAMP3	3	182840003	182880667	20.2
GPSM3	6	32158543	32163300	LAMP3	3	182840003	182880667	20.1
B2M	15	45003685	45010357	LAMP3	3	182840003	182880667	20.1
ITGB2	21	46305868	46348753	LAMP3	3	182840003	182880667	20.1
LAMP3	3	182840003	182880667	SPI1	11	47376409	47400127	20.1
C9ORF89	9	95858450	95875565	LAMP3 cg00119079	3	182880278		13.2
SSH3	11	67070919	67080078	LAMP3 cg00119079	3	182880278		12.6

## Sheet: LAMP4(CD68)_data_table
gene_a	chr_a	start_a	end_a	gene_b	chr_b	start_b	end_b	adj_logged_pvalue
CD68	17	7482805	7485429	FERMT3	11	63974152	63991363	123.8
CD68	17	7482805	7485429	FCER1G	1	161185087	161189038	122.8
CD68	17	7482805	7485429	SLC7A7	14	23242432	23289020	121.5
C1QC	1	22970118	22974603	CD68	17	7482805	7485429	119.8
CD68	17	7482805	7485429	TYROBP	19	36395303	36399211	119.1
CD68	17	7482805	7485429	CTSS	1	150702672	150738433	116.7
CD68	17	7482805	7485429	LAPTM5	1	31205315	31230683	115.9
CD68	17	7482805	7485429	HCK	20	30639991	30689657	116.2
CD68	17	7482805	7485429	ITGB2	21	46305868	46348753	115.3
ARL11	13	50202435	50208008	CD68	17	7482805	7485429	109
C1QB	1	22979682	22988029	CD68	17	7482805	7485429	108.3
CD68	17	7482805	7485429	VAMP8	2	85804614	85809156	107.6
CD68	17	7482805	7485429	NCKAP1L	12	54891495	54936899	106.3
CD68	17	7482805	7485429	HAVCR2	5	156512843	156536248	105.6
CD68	17	7482805	7485429	SPI1	11	47376409	47400127	105.6
CD68	17	7482805	7485429	LILRB4	19	55155340	55179846	104.7
CD68	17	7482805	7485429	LAIR1	19	54865235	54882165	104.7
ARHGAP30	1	161016732	161039760	CD68	17	7482805	7485429	103.4
CD68	17	7482805	7485429	SLC15A3	11	60704555	60719257	103.1
CD68	17	7482805	7485429	SIGLEC9	19	51628137	51639520	103.4
CD68	17	7482805	7485429	SASH3	X	128913892	128929176	102.3
CD300A	17	72462522	72480933	CD68	17	7482805	7485429	101
CD68	17	7482805	7485429	GPSM3	6	32158543	32163300	101.3
CD53	1	111413821	111442558	CD68	17	7482805	7485429	100.2
CD4	12	6898638	6929976	CD68	17	7482805	7485429	98.9
CD68	17	7482805	7485429	RBM47	4	40425272	40632640	98.8
ARHGDIB	12	15094950	15114562	CD68	17	7482805	7485429	98.1
CD300C	17	72537247	72542282	CD68	17	7482805	7485429	97.5
ADAP2	17	29248754	29286211	CD68	17	7482805	7485429	96.9
CD68	17	7482805	7485429	CYBA	16	88709697	88717457	96.9
CD68	17	7482805	7485429	TBXAS1	7	139478047	139720125	96.7
CD68	17	7482805	7485429	HLA-DMB	6	32902406	32908847	94.5
CD68	17	7482805	7485429	TREM2	6	41126246	41130922	93.7
CD68	17	7482805	7485429	LY86	6	6588934	6655216	93.2
CD68	17	7482805	7485429	FCGR2A	1	161475205	161489360	93.1
CD68	17	7482805	7485429	LGALS9	17	25958174	25976586	92.7
CD68	17	7482805	7485429	CTSC	11	88026760	88070941	92.6
CD68	17	7482805	7485429	LCP1	13	46700058	46756459	92.7
CD68	17	7482805	7485429	VAV1	19	6772722	6857371	91.9
CD68	17	7482805	7485429	DOCK2	5	169064251	169510386	91.2
CD68	17	7482805	7485429	SLC37A2	11	124933013	124960412	90.5
C1QA	1	22963118	22966175	CD68	17	7482805	7485429	90
CD68	17	7482805	7485429	LILRB1	19	55128629	55149004	90.3
CD33	19	51728335	51747115	CD68	17	7482805	7485429	89.9
CD68	17	7482805	7485429	CD86	3	121774209	121839988	89.8
BTK	X	100604435	100645770	CD68	17	7482805	7485429	88.4
CD68	17	7482805	7485429	MYO1F	19	8585674	8642331	87.8
CD68	17	7482805	7485429	NCF4	22	37257030	37274059	88
CCR1	3	46243200	46249832	CD68	17	7482805	7485429	87.2
CD68	17	7482805	7485429	PTPN6	12	7055740	7070479	87.6
CD68	17	7482805	7485429	MSR1	8	15965387	16050300	87.6
CD68	17	7482805	7485429	SYK	9	93564012	93660842	87.1
CD68	17	7482805	7485429	TNFRSF1B	1	12227060	12269277	86.9
CD68	17	7482805	7485429	PIK3R5	17	8782233	8869029	86.7
CD37	19	49838428	49843861	CD68	17	7482805	7485429	86.4
CD68	17	7482805	7485429	CYBB	X	37639270	37672714	86
CD68	17	7482805	7485429	PLEK	2	68592322	68624585	85.9
ARPC1B	7	98972298	98992404	CD68	17	7482805	7485429	85.4
CD68	17	7482805	7485429	RASGRP4	19	38899698	38916945	85.2
CD68	17	7482805	7485429	HCLS1	3	121350246	121379791	84.9
CD68	17	7482805	7485429	CMTM7	3	32433163	32496333	84.1
CD68	17	7482805	7485429	PARVG	22	44568836	44603035	84.1
CD68	17	7482805	7485429	IGSF6	16	21652605	21663987	82.8
CD68	17	7482805	7485429	STXBP2	19	7701991	7712759	82.9
CD68	17	7482805	7485429	NFAM1	22	42776414	42828401	82.5
CD68	17	7482805	7485429	LRRC25	19	18501954	18508421	81.7
CASP1	11	104896237	104972158	CD68	17	7482805	7485429	81.2
ABI3	17	47287589	47300587	CD68	17	7482805	7485429	81.2
CD68	17	7482805	7485429	GNGT2	17	47283596	47287936	81.2
CD68	17	7482805	7485429	FBP1	9	97365421	97402531	80.9
CCRL2	3	46448721	46451014	CD68	17	7482805	7485429	80.7
CD68	17	7482805	7485429	MS4A7	11	60145958	60163426	80.7
CD68	17	7482805	7485429	TNFSF8	9	117655623	117692875	80.8
AIF1	6	31582994	31584798	CD68	17	7482805	7485429	79.9
CD68	17	7482805	7485429	RAC2	22	37621310	37640305	80
CD68	17	7482805	7485429	KCNQ1	11	2466221	2870340	79.5
CD68	17	7482805	7485429	IL10RA	11	117857106	117872199	79.8
CD68	17	7482805	7485429	WAS	X	48542186	48549817	77.8
CD68	17	7482805	7485429	NAGA	22	42454338	42466846	77.8
CD68	17	7482805	7485429	TMEM106A	17	41363894	41371589	77.9
CD14	5	140011313	140013286	CD68	17	7482805	7485429	77.6
CD68	17	7482805	7485429	SCIMP	17	5113901	5138083	77
CD68	17	7482805	7485429	RNASE6	14	21249210	21250626	76.2
CD68	17	7482805	7485429	LAT2	7	73624087	73644164	76.2
CD68	17	7482805	7485429	UCP2	11	73685716	73693889	76.2
CD68	17	7482805	7485429	PIK3AP1	10	98353069	98480279	76.3
CD68	17	7482805	7485429	TNFAIP8L2	1	151129105	151132225	76
CD68	17	7482805	7485429	FCGR1A	1	149754250	149764074	74.8
CD68	17	7482805	7485429	IKZF1	7	50344378	50472798	75.1
CD68	17	7482805	7485429	ITGAL	16	30483983	30534506	75
CD68	17	7482805	7485429	PYCARD	16	31212807	31214097	74.2
CD68	17	7482805	7485429	TLR7	X	12885202	12908480	74.3
CD68	17	7482805	7485429	CYTH4	22	37678495	37711389	73.9
CD68	17	7482805	7485429	NCF2	1	183524697	183560056	73.7
CD68	17	7482805	7485429	GPR65	14	88471468	88481155	73.3
C3AR1	12	8210919	8218955	CD68	17	7482805	7485429	72.5
CD68	17	7482805	7485429	S100A11	1	152004982	152009511	72.4
CD68	17	7482805	7485429	GMFG	19	39818999	39826726	72.4
CD68	17	7482805	7485429	IFI30	19	18284579	18288927	72
CD68	17	7482805	7485429	CSF2RB	22	37309675	37336479	72.3
CD68	17	7482805	7485429	SIGLEC7	19	51645558	51656783	71.8
CD68	17	7482805	7485429	LY96	8	74903564	74941307	71.9
CD68	17	7482805	7485429	HLA-DMA	6	32916391	32920899	71.7
CD180	5	66478104	66492617	CD68	17	7482805	7485429	71
CD68	17	7482805	7485429	WDFY4	10	49892921	50191001	71.2
AOAH	7	36552549	36764154	CD68	17	7482805	7485429	70.7
CD68	17	7482805	7485429	RIPK3	14	24805227	24809242	70.6
CD68	17	7482805	7485429	SCIN	7	12610203	12693228	70.2
CD68	17	7482805	7485429	MILR1	17	62461569	62464760	69.9
CD68	17	7482805	7485429	FYB	5	39105354	39270759	69.7
ARHGAP25	2	68906746	69053957	CD68	17	7482805	7485429	69.2
CD68	17	7482805	7485429	SLC16A3	17	80186282	80197375	69
CD68	17	7482805	7485429	IL12RB1	19	18170371	18209626	68.7
CD68	17	7482805	7485429	EVI2B	17	29630788	29641130	68.8
CD68	17	7482805	7485429	SPN	16	29674300	29681823	68.5
CD68	17	7482805	7485429	LILRA2	19	55085256	55099027	68.3
C3	19	6677846	6720662	CD68	17	7482805	7485429	68
CD68	17	7482805	7485429	STAC3	12	57637242	57644976	67.9
CD68	17	7482805	7485429	VSIG4	X	65241580	65259967	67.8
CD68	17	7482805	7485429	SERPINA1	14	94843084	94857029	67.7
CD68	17	7482805	7485429	CXCL16	17	4636828	4643223	67.8
CD68	17	7482805	7485429	TMC8	17	76126859	76139049	67.7
CD68	17	7482805	7485429	RCSD1	1	167599474	167675486	67.4
CD68	17	7482805	7485429	PILRA	7	99971068	99997722	67
CD68	17	7482805	7485429	SAMSN1	21	15857549	15955723	66.8
CD68	17	7482805	7485429	LST1	6	31553956	31556686	66.6
CD68	17	7482805	7485429	TFEC	7	115575202	115799950	66.5
CD68	17	7482805	7485429	EBI3	19	4229540	4237524	66.5
ARHGAP15	2	143886899	144525921	CD68	17	7482805	7485429	66.2
CD68	17	7482805	7485429	LHFPL2	5	77781038	77944648	66.2
CD68	17	7482805	7485429	RGS19	20	62704535	62711324	65.6
CD68	17	7482805	7485429	FXYD5	19	35645625	35660788	64.8
APOBR	16	28505970	28510291	CD68	17	7482805	7485429	64.2
CD68	17	7482805	7485429	PLCG2	16	81812899	81991899	64.3
CD68	17	7482805	7485429	GBGT1	9	136028339	136039301	64.2
CD68	17	7482805	7485429	TRIM38	6	25963071	25985352	64.1
CD68	17	7482805	7485429	IRF5	7	128577769	128590088	64.4
CD68	17	7482805	7485429	CTSZ	20	57570242	57582309	64.2
CD68	17	7482805	7485429	TLR1	4	38797876	38806412	63.9
CD68	17	7482805	7485429	NLRC4	2	32449518	32490812	63.5
CD68	17	7482805	7485429	IL18	11	112013974	112034840	63.7
CD68	17	7482805	7485429	INPP5D	2	233925036	234116549	63.6
ALOX5	10	45869629	45941563	CD68	17	7482805	7485429	63.4
C2	6_qbl_hap6	3162567	3207243	CD68	17	7482805	7485429	63.4
CD68	17	7482805	7485429	DEF6	6	35265595	35289548	62.8
ADORA3	1	112025970	112106597	CD68	17	7482805	7485429	62.7
CD68	17	7482805	7485429	DAPP1	4	100737981	100791346	62.7
BIN2	12	51674822	51718452	CD68	17	7482805	7485429	62.2
CD68	17	7482805	7485429	MS4A4A	11	60048014	60076445	62.4
CD68	17	7482805	7485429	FCGR1B	1	120926128	120935944	61.9
CD68	17	7482805	7485429	UNC93B1	11	67758575	67771593	61.9
APBB1IP	10	26727266	26856732	CD68	17	7482805	7485429	61.7
CD68	17	7482805	7485429	SQRDL	15	45923346	45983479	61.8
CCR5	3	46411633	46417697	CD68	17	7482805	7485429	61.4
CD68	17	7482805	7485429	FCGRT	19	50015536	50029685	61.4
CD68	17	7482805	7485429	HPGDS	4	95219707	95264027	61.3
CD68	17	7482805	7485429	RNASET2	6	167343004	167370679	61.4
CD68	17	7482805	7485429	DOK3	5	176928906	176937427	61
CD68	17	7482805	7485429	LCP2	5	169675088	169724822	61.2
CD68	17	7482805	7485429	FPR1	19	52249023	52255150	61.2
CD68	17	7482805	7485429	TLR2	4	154605441	154627242	61
CD68	17	7482805	7485429	MS4A6A	11	59939080	59952139	60.7
CD68	17	7482805	7485429	LPAR5	12	6728001	6748203	60.8
CD68	17	7482805	7485429	LYN	8	56792386	56925006	60.7
CD68	17	7482805	7485429	FCGR1C	1	149369294	149378297	60.8
CD68	17	7482805	7485429	PTPRC	1	198608137	198726545	60.3
CD68	17	7482805	7485429	SIRPB2	20	1455236	1472233	60.4
CD68	17	7482805	7485429	RGS10	10	121259339	121302222	60.2
CD68	17	7482805	7485429	RASAL3	19	15562436	15575382	60.1
CD68	17	7482805	7485429	ITGAM	16	31271288	31344213	60.1
CD68	17	7482805	7485429	HMOX1	22	35777060	35790207	60
CD68	17	7482805	7485429	DENND2D	1	111729801	111747031	59.9
CD68	17	7482805	7485429	KLHL6	3	183205319	183273499	59.9
CD68	17	7482805	7485429	ELF4	X	129198895	129244688	59.9
A2M	12	9220304	9268558	CD68	17	7482805	7485429	59.6
CD68	17	7482805	7485429	SLC1A5	19	47278140	47291842	59.5
CD68	17	7482805	7485429	CD84	1	160510884	160549306	59.1
CD68	17	7482805	7485429	CYTIP	2	158271131	158345473	58.8
CD68	17	7482805	7485429	SLCO2B1	11	74811540	74917445	58.5
CD68	17	7482805	7485429	SIGLEC10	19	51913275	51921057	58.7
CD68	17	7482805	7485429	COL8A2	1	36560844	36565850	58.6
CD68	17	7482805	7485429	SIPA1	11	65405578	65418391	58.8
APOBEC3C	22	39410265	39414825	CD68	17	7482805	7485429	58.4
CD68	17	7482805	7485429	TGFB1	19	41836812	41859831	58.3
CD68	17	7482805	7485429	RPS6KA1	1	26856249	26901520	58.4
CD68	17	7482805	7485429	P2RX4	12	121647664	121671909	57.9
CD68	17	7482805	7485429	KCNE3	11	74165886	74178600	57.7
CD68	17	7482805	7485429	TLR8	X	12924739	12941288	57.8
CD300LF	17	72690452	72709108	CD68	17	7482805	7485429	57.4
CD68	17	7482805	7485429	SCAMP2	15	75136073	75165670	57.4
CD68	17	7482805	7485429	NPC2	14	74946643	74960084	57.5
CD68	17	7482805	7485429	GPX1	3	49394609	49395791	57.4
CD68	17	7482805	7485429	GYPC	2	127413684	127454246	57.6
CD68	17	7482805	7485429	CEBPA	19	33790840	33793430	57.2
CD68	17	7482805	7485429	HCST	19	36393382	36395173	57.3
ADAM28	8	24151580	24212726	CD68	17	7482805	7485429	56.7
CD68	17	7482805	7485429	PTAFR	1	28473677	28520447	56.7
CD68	17	7482805	7485429	LILRB2	19	54777675	54785033	56.3
CD68	17	7482805	7485429	LOC100233209	12	47602203	47610226	56.4
CD68	17	7482805	7485429	CSF3R	1	36931644	36948915	56.2

## Sheet: LAMP5_data_table
gene_a	chr_a	start_a	end_a	gene_b	chr_b	start_b	end_b	adj_logged_pvalue
CPNE6	14	24540046	24547296	LAMP5	20	9495005	9511171	33.4
LAMP5	20	9495005	9511171	SPTB	14	65213001	65346601	33.4
KCNC4	1	110753336	110776674	LAMP5	20	9495005	9511171	31.9
LAMP5	20	9495005	9511171	ZCCHC12	X	117957787	117960931	31.5
EPB49	8	21911081	21940036	LAMP5	20	9495005	9511171	30.9
GABRA2	4	46251581	46392421	LAMP5	20	9495005	9511171	30.7
JAKMIP1	4	6027926	6202318	LAMP5	20	9495005	9511171	30.6
CTXN2	15	48483867	48495951	LAMP5	20	9495005	9511171	30.4
LAMP5	20	9495005	9511171	MAL2	8	120220610	120257914	30.2
LAMP5	20	9495005	9511171	LMO3	12	16701306	16762758	30.3
LAMP5	20	9495005	9511171	LOC286002	7	107296961	107302243	30.2
HPCA	1	33352098	33360247	LAMP5	20	9495005	9511171	29.8
KCNH3	12	49932940	49952077	LAMP5	20	9495005	9511171	29.8
ABLIM2	4	7967037	8160559	LAMP5	20	9495005	9511171	29.5
KNDC1	10	134973971	135039916	LAMP5	20	9495005	9511171	29.1
LAMP5	20	9495005	9511171	RGS7	1	240931554	241520478	28.9
GABRA4	4	46920917	46996424	LAMP5	20	9495005	9511171	28.8
LAMP5	20	9495005	9511171	SOWAHA	5	132149033	132152489	28.5
IL34	16	70613798	70694585	LAMP5	20	9495005	9511171	28.4
LAMP5	20	9495005	9511171	RBP4	10	95351593	95360993	28.5
LAMP5	20	9495005	9511171	SLC7A10	19	33699570	33716756	27.8
KIAA0319	6	24544332	24646383	LAMP5	20	9495005	9511171	27.8
LAMP5	20	9495005	9511171	TMEM130	7	98444111	98467673	27.5
LAMP5	20	9495005	9511171	MAP7D2	X	20024831	20135114	27.5
LAMP5	20	9495005	9511171	LRRC73	6	43474707	43478424	27.6
CHN1	2	175664042	175870107	LAMP5	20	9495005	9511171	27.5
GRM7	3	6902802	7783218	LAMP5	20	9495005	9511171	27.5
LAMP5	20	9495005	9511171	LOC255167	5	6582287	6588613	27.3
LAMP5	20	9495005	9511171	PPP2R2C	4	6322305	6565327	27.3
LAMP5	20	9495005	9511171	NXPH2	2	139426727	139537811	27.2
KCNG3	2	42669157	42721237	LAMP5	20	9495005	9511171	27
LAMP5	20	9495005	9511171	RGS20	8	54764368	54871863	26.8
C11ORF87	11	109292846	109299893	LAMP5	20	9495005	9511171	26.7
GOLGA7B	10	99609995	99631335	LAMP5	20	9495005	9511171	26.5
KCTD1	18	24034875	24220308	LAMP5	20	9495005	9511171	26.6
CRYM	16	21250195	21314404	LAMP5	20	9495005	9511171	26.6
CAMK2B	7	44256749	44365230	LAMP5	20	9495005	9511171	26.4
LAMP5	20	9495005	9511171	PRRG3	X	150863730	150870063	26.5
LAMP5	20	9495005	9511171	ST6GALNAC5	1	77333186	77531394	26.3
HPCAL4	1	40144645	40157089	LAMP5	20	9495005	9511171	26.2
LAMP5	20	9495005	9511171	LGI1	10	95517566	95557916	26.2
LAMP5	20	9495005	9511171	XK	X	37545133	37591383	26.2
ITPKA	15	41786056	41795757	LAMP5	20	9495005	9511171	26.1
LAMP5	20	9495005	9511171	OPRK1	8	54138276	54164194	26
LAMP5	20	9495005	9511171	TAC3	12	57403781	57410344	26
LAMP5	20	9495005	9511171	SLC30A3	2	27477440	27498188	26
LAMP5	20	9495005	9511171	NEURL	10	105253735	105352309	26
EPHB6	7	142552792	142568847	LAMP5	20	9495005	9511171	25.8
CALY	10	135138928	135150475	LAMP5	20	9495005	9511171	25.8
LAMP5	20	9495005	9511171	RIMBP2	12	130880681	131200826	25.8
LAMP5	20	9495005	9511171	SYN2	3	12045862	12233532	25.7
LAMP5	20	9495005	9511171	LINC00086	X	134555868	134560225	25.6
CAMK2A	5	149599054	149669403	LAMP5	20	9495005	9511171	25.5
GPR143	X	9693453	9734005	LAMP5	20	9495005	9511171	25.6
LAMP5	20	9495005	9511171	NGB	14	77731834	77737655	25.5
B3GNT4	12	122688228	122692084	LAMP5	20	9495005	9511171	25.3
BHLHE22	8	65492795	65496191	LAMP5	20	9495005	9511171	25.2
LAMP5	20	9495005	9511171	WNT10B	12	49359123	49365641	25.2
LAMP5	20	9495005	9511171	SYT5	19	55684469	55691720	25.2
LAMP5	20	9495005	9511171	PAK6	15	40509629	40569688	25.2
LAMP5	20	9495005	9511171	RS1	X	18657808	18690223	25.3
C15ORF27	15	76352299	76521462	LAMP5	20	9495005	9511171	25.1
EFNA5	5	106712590	107006596	LAMP5	20	9495005	9511171	25.1
AGBL4	1	48998527	50489626	LAMP5	20	9495005	9511171	25.2
HTR1E	6	87647024	87726397	LAMP5	20	9495005	9511171	25.1
LAMP5	20	9495005	9511171	NRIP3	11	9002123	9025596	25.1
LAMP5	20	9495005	9511171	LINC00087	X	134229015	134232733	25.1
KIAA1045	9	34957521	34982541	LAMP5	20	9495005	9511171	25
LAMP5	20	9495005	9511171	RBFOX3	17	77085427	77478680	25
LAMP5	20	9495005	9511171	SLC7A4	22	21383007	21386847	24.9
DLGAP2	8	1449569	1656642	LAMP5	20	9495005	9511171	24.9
HIPK4	19	40885178	40896094	LAMP5	20	9495005	9511171	24.9
LAMP5	20	9495005	9511171	OGDHL	10	50942687	50970425	24.9
LAMP5	20	9495005	9511171	SLC32A1	20	37353105	37358015	24.7
LAMP5	20	9495005	9511171	NRGN	11	124609829	124617102	24.7
LAMP5	20	9495005	9511171	TCEAL6	X	101394933	101397388	24.7
C9ORF24	9	34379017	34397849	LAMP5	20	9495005	9511171	24.6
LAMP5	20	9495005	9511171	PTPN3	9	112137974	112260593	24.6
LAMP5	20	9495005	9511171	SNPH	20	1246960	1289971	24.6
GNG3	11	62475114	62476678	LAMP5	20	9495005	9511171	24.5
KNCN	1	47011316	47016887	LAMP5	20	9495005	9511171	24.4
ISLR2	15	74421715	74429143	LAMP5	20	9495005	9511171	24.4
EMX2OS	10	119243804	119304579	LAMP5	20	9495005	9511171	24.5
FAM189A1	15	29412455	29862927	LAMP5	20	9495005	9511171	24.5
IDS	X	148560295	148615468	LAMP5	20	9495005	9511171	24.5
LAMP5	20	9495005	9511171	MPPED1	22	43808020	43902800	24.4
LAMP5	20	9495005	9511171	PRMT8	12	3490515	3703138	24.4
LAMP5	20	9495005	9511171	PACSIN1	6	34433853	34504039	24.3
LAMP5	20	9495005	9511171	NGEF	2	233743396	233877951	24.4
LAMP5	20	9495005	9511171	MGAT5B	17	74864798	74946471	24.3
ANKRD34C	15	79575146	79590581	LAMP5	20	9495005	9511171	24.2
LAMP5	20	9495005	9511171	PPP4R4	14	94640649	94746072	24.1
LAMP5	20	9495005	9511171	SLC13A5	17	6588039	6616740	24.2
LAMP5	20	9495005	9511171	PTPN5	11	18749475	18813389	24.2
GABRB2	5	160715436	160975130	LAMP5	20	9495005	9511171	23.9
LAMP5	20	9495005	9511171	PPP3R1	2	68405989	68479651	24
LAMP5	20	9495005	9511171	NELL2	12	44902058	45307711	24
GAD2	10	26505236	26593491	LAMP5	20	9495005	9511171	23.9
LAMP5	20	9495005	9511171	SULT4A1	22	44220387	44258378	23.8
LAMP5	20	9495005	9511171	SYT1	12	79257773	79845788	23.8
GPR22	7	107110502	107116125	LAMP5	20	9495005	9511171	23.7
LAMP5	20	9495005	9511171	ZNF204P	6	27325602	27343153	23.7
LAMP5	20	9495005	9511171	VIP	6	153071933	153080902	23.7
LAMP5	20	9495005	9511171	SLC17A7	19	49932655	49944808	23.7
AIFM3	22	21319417	21335649	LAMP5	20	9495005	9511171	23.6
KCNS1	20	43720950	43729753	LAMP5	20	9495005	9511171	23.6
FADS6	17	72873473	72889705	LAMP5	20	9495005	9511171	23.5
LAMP5	20	9495005	9511171	THRB	3	24158645	24536453	23.5
LAMP5	20	9495005	9511171	SDR16C5	8	57212570	57233241	23.5
LAMP5	20	9495005	9511171	SYNPR	3	63263914	63602597	23.6
LAMP5	20	9495005	9511171	LOC284578	1	205523401	205525763	23.6
CCKBR	11	6280904	6293357	LAMP5	20	9495005	9511171	23.4
GABRA5	15	27111866	27194357	LAMP5	20	9495005	9511171	23.4
GDA	9	74729511	74868476	LAMP5	20	9495005	9511171	23.5
CPNE9	3	9745510	9771592	LAMP5	20	9495005	9511171	23.4
LAMP5	20	9495005	9511171	RYR2	1	237205702	237997288	23.5
LAMP5	20	9495005	9511171	ST6GALNAC6	9	130647601	130667627	23.4
LAMP5	20	9495005	9511171	ZDHHC8P1	22	23732792	23744799	23.4
LAMP5	20	9495005	9511171	SLC12A5	20	44650329	44688789	23.3
KIAA1324	1	109656585	109749403	LAMP5	20	9495005	9511171	23.2
GPR12	13	27329339	27334922	LAMP5	20	9495005	9511171	23.2
LAMP5	20	9495005	9511171	LOC151009	2	111132686	111142113	23.2
LAMP5	20	9495005	9511171	PABPC1L2B	X	72223352	72225551	23.2
GLRA2	X	14547420	14749933	LAMP5	20	9495005	9511171	23.1
C12ORF68	12	48577366	48579709	LAMP5	20	9495005	9511171	23
LAMP5	20	9495005	9511171	LYNX1	8	143845756	143859640	23
KCNJ3	2	155555093	155713014	LAMP5	20	9495005	9511171	23
CLEC2L	7	139208674	139229731	LAMP5	20	9495005	9511171	22.9
LAMP5	20	9495005	9511171	TMEM215	9	32783497	32789199	22.9
LAMP5	20	9495005	9511171	TBR1	2	162272620	162281573	23
LAMP5	20	9495005	9511171	PRKAR1B	7	588834	767313	23
CA7	16	66878282	66888049	LAMP5	20	9495005	9511171	22.8
FAM81A	15	59730372	59815751	LAMP5	20	9495005	9511171	22.8
CAMKK1	17	3763617	3796337	LAMP5	20	9495005	9511171	22.8
ENC1	5	73923234	73937249	LAMP5	20	9495005	9511171	22.8
LAMP5	20	9495005	9511171	NEDD4L	18	55711610	56068772	22.9
LAMP5	20	9495005	9511171	RNF175	4	154631312	154681387	22.8
CACNG3	16	24266874	24373737	LAMP5	20	9495005	9511171	22.7
ENTPD3	3	40428673	40470110	LAMP5	20	9495005	9511171	22.7
LAMP5	20	9495005	9511171	PHYHIP	8	22077216	22089851	22.7
LAMP5	20	9495005	9511171	MFSD4	1	205538112	205572046	22.7
GABRA1	5	161274197	161326965	LAMP5	20	9495005	9511171	22.6
ABCC12	16	48116884	48189929	LAMP5	20	9495005	9511171	22.6
LAMP5	20	9495005	9511171	TMEM59L	19	18723682	18731849	22.5
LAMP5	20	9495005	9511171	MRAP2	6	84743420	84800605	22.5
LAMP5	20	9495005	9511171	PLCH1	3	155197671	155421997	22.6
C1ORF173	1	75033795	75139422	LAMP5	20	9495005	9511171	22.4
LAMP5	20	9495005	9511171	VSNL1	2	17721807	17837706	22.4
LAMP5	20	9495005	9511171	RNF43	17	56431038	56494931	22.4
LAMP5	20	9495005	9511171	PNMA6A	X	152240727	152340107	22.4
EMX1	2	73144604	73162020	LAMP5	20	9495005	9511171	22.3
ANK2	4	113739239	114304896	LAMP5	20	9495005	9511171	22.3
LAMP5	20	9495005	9511171	PTPRR	12	71031853	71314584	22.3
CAMK1G	1	209757045	209787284	LAMP5	20	9495005	9511171	22.2
LAMP5	20	9495005	9511171	PTH2R	2	209224569	209704818	22.2
LAMP5	20	9495005	9511171	OLFM3	1	102268127	102462790	22.2
LAMP5	20	9495005	9511171	NNAT	20	36149607	36152090	22.2
CADPS2	7	121958478	122526813	LAMP5	20	9495005	9511171	22.1
ADRB1	10	115803806	115806667	LAMP5	20	9495005	9511171	22
LAMP5	20	9495005	9511171	SLC1A2	11	35272752	35441610	22
CAMKV	3	49895422	49907369	LAMP5	20	9495005	9511171	22
LAMP5	20	9495005	9511171	TOLLIP	11	1295598	1330892	22
HCN1	5	45255052	45696220	LAMP5	20	9495005	9511171	21.9
HS6ST3	13	96743093	97491812	LAMP5	20	9495005	9511171	21.8
CNTN5	11	98891706	100229616	LAMP5	20	9495005	9511171	21.8
LAMP5	20	9495005	9511171	TRPC5	X	111017542	111326004	21.9
LAMP5	20	9495005	9511171	RAP1GAP2	17	2699732	2941035	21.9
LAMP5	20	9495005	9511171	PCP4L1	1	161228517	161255240	21.8
LAMP5	20	9495005	9511171	NEFL	8	24808469	24814131	21.9
CDS1	4	85504057	85572493	LAMP5	20	9495005	9511171	21.7
ASIC2	17	31340106	32483825	LAMP5	20	9495005	9511171	21.7
DOC2A	16	30016835	30024843	LAMP5	20	9495005	9511171	21.7
DNAJA4	15	78556487	78574538	LAMP5	20	9495005	9511171	21.7
CLDN10	13	96085853	96232010	LAMP5	20	9495005	9511171	21.7
LAMP5	20	9495005	9511171	RPRML	17	45055522	45056614	21.7
LAMP5	20	9495005	9511171	NAPB	20	23355156	23402156	21.7
DDN	12	49388933	49393088	LAMP5	20	9495005	9511171	21.6
LAMP5	20	9495005	9511171	TMEM155	4	122680085	122686340	21.6
C4ORF50	4	5899318	5991374	LAMP5	20	9495005	9511171	21.4
KCNV1	8	110979233	110988076	LAMP5	20	9495005	9511171	21.5
LAMP5	20	9495005	9511171	PLK2	5	57749810	57755966	21.5
LAMP5	20	9495005	9511171	NEUROD2	17	37760021	37764175	21.5
LAMP5	20	9495005	9511171	SOWAHB	4	77816082	77819002	21.5
GJB6	13	20796101	20806534	LAMP5	20	9495005	9511171	21.4
GLT1D1	12	129338081	129469509	LAMP5	20	9495005	9511171	21.3
LAMP5	20	9495005	9511171	RFPL1-AS1	22	29833004	29838118	21.4
LAMP5	20	9495005	9511171	UBXN10	1	20512578	20519942	21.4
LAMP5	20	9495005	9511171	SV2B	15	91643182	91844539	21.4
GREM2	1	240652873	240775462	LAMP5	20	9495005	9511171	21.2
GABRD	1	1950768	1962192	LAMP5	20	9495005	9511171	21.2
CBLN4	20	54572496	54580012	LAMP5	20	9495005	9511171	21.2
LAMP5	20	9495005	9511171	STEAP2	7	89796904	89866992	21.2
LAMP5	20	9495005	9511171	PABPC1L2A	X	72297177	72299351	21.2
C1ORF115	1	220863628	220872499	LAMP5	20	9495005	9511171	21.1
ABCG4	11	119019750	119033374	LAMP5	20	9495005	9511171	21.1
KIAA0513	16	85061375	85127828	LAMP5	20	9495005	9511171	21.1
IQSEC1	3	12938719	13114617	LAMP5	20	9495005	9511171	21.1
GPR83	11	94110477	94134585	LAMP5	20	9495005	9511171	21
LAMP5	20	9495005	9511171	STYK1	12	10771538	10826891	21
LAMP5	20	9495005	9511171	PRSS3	9	33750464	33799229	21.1
